# Supplementary material for: The cytoplasmic synthesis and coupled membrane translocation of eukaryotic polyphosphate by signal-activated VTC complex
Source: Nat Commun. 2023 Feb 9;14:718. doi: 10.1038/s41467-023-36466-4 (PMC9911596; doi:10.1038/s41467-023-36466-4)
Supplement: Supplementary file 4 — Source Data [file 41467_2023_36466_MOESM4_ESM.xlsx]

## Sheet: Fig. 3b
Fig. 3b

## Sheet: Fig. 3c
Fig. 3c

## Sheet: Fig. 5a
Fig. 5a

## Sheet: Supplementary Fig. 2a
Supplementary Fig. 2a

## Sheet: Supplementary Fig. 2b
Supplementary Fig. 2b

## Sheet: Supplementary Fig. 2c
Supplementary Fig. 2c

## Sheet: Supplementary Fig. 2d
Supplementary Fig. 2d
				nmol polyP/pmol VTC	average	stdev.p
			0 mM IP6	1.27188
				0.963462
				0.8332	1.02285	0.183948
			1 mM IP6	2.71706
				2.52615
				2.76071	2.66797	0.101856
			3 mM IP6	3.82943
				3.24773
				3.04988	3.37568	0.330861
			5 mM IP6	3.64411
				3.33278
				3.34621	3.44103	0.143701
			10 mM IP6	4.15911
				3.61748
				3.43596	3.73752	0.307185

## Sheet: Supplementary Fig. 2e
Supplementary Fig. 2e

## Sheet: Supplementary Fig. 3a
Supplementary Fig. 3a

## Sheet: Supplementary Fig. 3b
Supplementary Fig. 3b

[truncated: 5 more sheets: Supplementary Fig. 10b, Supplementary Fig. 10c, Supplementary Fig. 12a, Supplementary Fig. 12b, Supplementary Fig. 15]
